# Supplementary material for: Effect of Camel Milk on Glucose Homeostasis in Patients with Diabetes: A Systematic Review and Meta-Analysis of Randomized Controlled Trials
Source: Nutrients. 2022 Mar 15;14(6):1245. doi: 10.3390/nu14061245 (PMC8954674; doi:10.3390/nu14061245)
Supplement: Supplementary file 1 [file nutrients-14-01245-s001.zip]

Archive with 1 entries (1 files):
- nutrients-1610372-supplementary.pdf
